# Supplementary material for: Metabolite Profiling and Antimicrobial Activities of Brassica rapa ssp. narinosa (Tatsoi), Brassica rapa var. narinosa × chinensis (Dacheongchae), and Brassica rapa ssp. chinensis (Pakchoi)
Source: Molecules. 2025 Apr 10;30(8):1693. doi: 10.3390/molecules30081693 (PMC12029358; doi:10.3390/molecules30081693)
Supplement: Supplementary file 1 [file molecules-30-01693-s001.zip]

Archive with 1 entries (1 files):
- molecules-3401797-supplementary.pdf
